# Supplementary material for: On Chinese species of Dianous group I (Coleoptera, Staphylinidae, Steninae)
Source: Zookeys. 2011 Jun 22;(111):67–85. doi: 10.3897/zookeys.111.1431 (PMC3142692; doi:10.3897/zookeys.111.1431)
Supplement: XML Treatment for Dianous tonkinensis [file zookeys.111.1431-treatment1.xml]

<!DOCTYPE tp:taxon-treatment
  PUBLIC "-//TaxonX//DTD Taxonomic Treatment Publishing DTD v0 20100105//EN" "tax-treatment-NSO.dtd">
<tp:taxon-treatment xmlns:tp="http://www.plazi.org/taxpub"><tp:treatment-meta><mixed-citation publication-type="journal"><person-group><name><surname>Tang</surname><given-names>Liang</given-names></name><name><surname>Li</surname><given-names>Li-Zhen</given-names></name><name><surname>Cao</surname><given-names>Guang-Hong</given-names></name></person-group><article-title>On Chinese species of <italic>Dianous</italic> group I (Coleoptera, Staphylinidae, Steninae)</article-title><source>Zookeys</source><day>22</day><month>6</month><year>2011</year><volume>2011</volume><issue>111</issue><fpage>67</fpage><lpage>85</lpage><pub-id pub-id-type="doi">10.3897/zookeys.111.1431</pub-id></mixed-citation></tp:treatment-meta><tp:nomenclature><tp:taxon-name>
                            <tp:taxon-name-part taxon-name-part-type="genus">Dianous</tp:taxon-name-part>
                            <tp:taxon-name-part taxon-name-part-type="species">tonkinensis</tp:taxon-name-part>
                            <object-id xmlns:xlink="http://www.w3.org/1999/xlink" xlink:type="simple">http://species-id.net/wiki/Dianous_tonkinensis</object-id>
                        </tp:taxon-name><tp:taxon-authority>(Puthz), 1968</tp:taxon-authority><xref ref-type="fig" rid="F1">Figs 1, 2</xref><xref ref-type="fig" rid="F4">18–26</xref><tp:nomenclature-citation-list><tp:nomenclature-citation><tp:taxon-name>Stenus tonkinensis</tp:taxon-name><comment><xref ref-type="bibr" rid="B12">Puthz 1968</xref>: 447; <xref ref-type="bibr" rid="B13">1973</xref>: 41.</comment></tp:nomenclature-citation><tp:nomenclature-citation><tp:taxon-name>Dianous tonkinensis</tp:taxon-name><comment>; <xref ref-type="bibr" rid="B14">Puthz 1981a</xref>: 2; <xref ref-type="bibr" rid="B7">Rougemont 1981b</xref>: 359; <xref ref-type="bibr" rid="B15">Puthz 1981b</xref>: 101, 102; <xref ref-type="bibr" rid="B9">Rougemont 1984</xref>: 228; <xref ref-type="bibr" rid="B17">Puthz 2000</xref>: 501.</comment></tp:nomenclature-citation></tp:nomenclature-citation-list></tp:nomenclature><tp:treatment-sec sec-type="Material examined"><title>Material examined.</title><p><bold>CHINA: Yunnan:</bold> male, Nabanhe N. R., Mandian, 12.I.2004, Li Li-Zhen &amp; Tang Liang leg. (SHNU); male and female, Nabanhe N. R., Nabancun, <named-content xmlns:xlink="http://www.w3.org/1999/xlink" content-type="dwc:verbatimCoordinates" xlink:type="simple">N22°10.032, E100°39.359</named-content>, alt. 720m, 6.V.2009, Hu Jia-Yao &amp; Yin Zi-Wei leg. (SHNU); <bold>Hunan:</bold> male, Wufeng Town, Houhe N. R., 20. IX.2003, Ohbayashi Nobuo leg. (SHNU)</p><fig id="F1" position="float" orientation="portrait"><label>Figures 1–6.</label><caption><p>Adult habitus of <italic><tp:taxon-name>Dianous</tp:taxon-name></italic>. <bold>1, 2</bold> <italic><tp:taxon-name>Dianous tonkinensis</tp:taxon-name></italic> <bold>3, 4</bold> <italic><tp:taxon-name>Dianous fengtingae</tp:taxon-name></italic> <bold>5, 6</bold> <italic><tp:taxon-name>Dianous shan</tp:taxon-name></italic>. Scales = 1 mm.</p></caption><graphic xmlns:xlink="http://www.w3.org/1999/xlink" xlink:href="ZooKeys-111-067-g001.jpg" position="float" orientation="portrait" xlink:type="simple"/></fig></tp:treatment-sec><tp:treatment-sec sec-type="Distribution"><title>Distribution.</title><p>China (Yunnan, Hunan), Vietnam, Thailand, Borneo, Indonesia.</p></tp:treatment-sec><tp:treatment-sec><!--Section generated to contain objects referenced in tp:taxon-treatment.--><fig id="F4" position="float" orientation="portrait"><label>Figures 18–26.</label><caption><p><italic><tp:taxon-name>Dianous tonkinensis</tp:taxon-name></italic>. <bold>18</bold> aedeagus <bold>19</bold> apical portion of aedeagus <bold>20</bold> 7th male sternite <bold>21</bold> 8th male sternite <bold>22</bold> 9th male sternite <bold>23</bold> 9th and 10th male tergites <bold>24</bold> 8th female sternite <bold>25</bold> valvifer <bold>26</bold> 9th and 10th female tergites. Scales = 0.25 mm (18, 20–26), scales = 0.05 mm (19).</p></caption><graphic xmlns:xlink="http://www.w3.org/1999/xlink" xlink:href="ZooKeys-111-067-g004.jpg" position="float" orientation="portrait" xlink:type="simple"/></fig></tp:treatment-sec><ref-list><ref id="B12"><mixed-citation xmlns:xlink="http://www.w3.org/1999/xlink" xlink:type="simple"><person-group><name name-style="western"><surname>Puthz</surname><given-names>V</given-names></name></person-group> (<year>1968</year>)<article-title> Über indo-australische Steninen I. (Coleoptera, Staphylinidae). Deutsche Entomologische Zeitschrift (N. F.</article-title><source>)</source><volume>15</volume>:<fpage>445</fpage>-<lpage>474</lpage>.</mixed-citation></ref><ref id="B13"><mixed-citation xmlns:xlink="http://www.w3.org/1999/xlink" xlink:type="simple"><person-group><name name-style="western"><surname>Puthz</surname><given-names>V</given-names></name></person-group> (<year>1973</year>)<article-title> The <italic>Stenus</italic> of Borneo (Coleoptera: Staphylinidae).</article-title><source>Journal of Entomology (B)</source><volume>42</volume> (<issue>1</issue>):<fpage>71</fpage>-<lpage>84</lpage>.</mixed-citation></ref><ref id="B14"><mixed-citation xmlns:xlink="http://www.w3.org/1999/xlink" xlink:type="simple"><person-group><name name-style="western"><surname>Puthz</surname><given-names>V</given-names></name></person-group> (<year>1981a</year>)<article-title> Steninen aus Jünnan (China) und Vietnam (Coleoptera, Staphylinidae).</article-title><source>Reichenbachia</source><volume>19</volume>(<issue>1</issue>): <fpage>1</fpage>–<lpage>21</lpage>.</mixed-citation></ref><ref id="B7"><mixed-citation xmlns:xlink="http://www.w3.org/1999/xlink" xlink:type="simple"><person-group><name name-style="western"><surname>Rougemont G-M</surname><given-names>de</given-names></name></person-group> (<year>1981b</year>)<article-title> The stenine beetles of Thailand (Coleoptera Staphylinidae).</article-title><source>Annali del Museo Civico di Storia Naturale di Genova</source><volume>83</volume>:<fpage>349</fpage>-<lpage>386</lpage>.</mixed-citation></ref><ref id="B15"><mixed-citation xmlns:xlink="http://www.w3.org/1999/xlink" xlink:type="simple"><person-group><name name-style="western"><surname>Puthz</surname><given-names>V</given-names></name></person-group> (<year>1981b</year>)<article-title> Was ist <italic>Dianous</italic> Leach, 1819, was ist <italic>Stenus</italic> Latreille, 1796? oder Die Aporie des Stenologen und ihre taxonomischen Konsequenzen (Coleoptera, Staphylinidae).</article-title><source>Entomologische Abhandlungen, Staatliches Museum für Tierkunde, Dresden </source><volume>44</volume> (<issue>6</issue>):<fpage>87</fpage>-<lpage>132</lpage>.</mixed-citation></ref><ref id="B9"><mixed-citation xmlns:xlink="http://www.w3.org/1999/xlink" xlink:type="simple"><person-group><name name-style="western"><surname>Rougemont G-M</surname><given-names>de</given-names></name></person-group> (<year>1984</year>)<article-title> Steninae collected by the author in Indonesia 1975–1982 (Coleoptera, Staphylinidae).</article-title><source>Reichenbachia</source><volume>22</volume> (<issue>32</issue>):<fpage>227</fpage>-<lpage>242</lpage>.</mixed-citation></ref><ref id="B17"><mixed-citation xmlns:xlink="http://www.w3.org/1999/xlink" xlink:type="simple"><person-group><name name-style="western"><surname>Puthz</surname><given-names>V</given-names></name></person-group> (<year>2000</year>)<article-title> The genus <italic>Dianous</italic> Leach in China (Coleoptera, Staphylinidae). 261. Contribution to the knowledge of Steninae.</article-title><source>Revue Suisse de Zoologie</source><volume>107</volume> (<issue>3</issue>):<fpage>419</fpage>-<lpage>559</lpage>.</mixed-citation></ref></ref-list></tp:taxon-treatment>
