# Supplementary material for: On Chinese species of Dianous group I (Coleoptera, Staphylinidae, Steninae)
Source: Zookeys. 2011 Jun 22;(111):67–85. doi: 10.3897/zookeys.111.1431 (PMC3142692; doi:10.3897/zookeys.111.1431)
Supplement: XML Treatment for Dianous fengtingae [file zookeys.111.1431-treatment2.xml]

<!DOCTYPE tp:taxon-treatment
  PUBLIC "-//TaxonX//DTD Taxonomic Treatment Publishing DTD v0 20100105//EN" "tax-treatment-NSO.dtd">
<tp:taxon-treatment xmlns:tp="http://www.plazi.org/taxpub"><tp:treatment-meta><mixed-citation publication-type="journal"><person-group><name><surname>Tang</surname><given-names>Liang</given-names></name><name><surname>Li</surname><given-names>Li-Zhen</given-names></name><name><surname>Cao</surname><given-names>Guang-Hong</given-names></name></person-group><article-title>On Chinese species of <italic>Dianous</italic> group I (Coleoptera, Staphylinidae, Steninae)</article-title><source>Zookeys</source><day>22</day><month>6</month><year>2011</year><volume>2011</volume><issue>111</issue><fpage>67</fpage><lpage>85</lpage><pub-id pub-id-type="doi">10.3897/zookeys.111.1431</pub-id></mixed-citation></tp:treatment-meta><tp:nomenclature><tp:taxon-name>
                            <tp:taxon-name-part taxon-name-part-type="genus">Dianous</tp:taxon-name-part>
                            <tp:taxon-name-part taxon-name-part-type="species">fengtingae</tp:taxon-name-part>
                            <object-id xmlns:xlink="http://www.w3.org/1999/xlink" xlink:type="simple">urn:lsid:zoobank.org:act:54B5B60C-2D53-41A9-9B0B-0439F3466B20</object-id>
                            <object-id xmlns:xlink="http://www.w3.org/1999/xlink" xlink:type="simple">http://species-id.net/wiki/Dianous_fengtingae</object-id>
                        </tp:taxon-name><tp:taxon-authority>Tang et Li</tp:taxon-authority><tp:taxon-status xmlns:xlink="http://www.w3.org/1999/xlink" xlink:type="simple">sp. n.</tp:taxon-status><xref ref-type="fig" rid="F1">Figs 3, 4</xref><xref ref-type="fig" rid="F5">27–35</xref></tp:nomenclature><tp:treatment-sec sec-type="Type material"><title>Type material.</title><p><bold>Holotype. China: Hainan:</bold> male, glued on a card with labels as follows: “China: Hainan Prov., Ledong County, Jianfengling N. R., alt. 900m, 16.IV.2010, Feng &amp; Yuan leg.” “Holotype / <italic><tp:taxon-name>Dianous fengtingae</tp:taxon-name></italic> / Tang &amp; Li” [red handwritten label] (SHNU). <bold>Paratypes.</bold> male and 4 females, same data as for the holotype. (SHNU); female, Changjiang County, Bawangling, alt. 1000m, 14.XI.2006, Li Li-Zhen leg. (SHNU); 4 females, Changjiang County, Bawangling,<!--PageBreak--> alt. 450–650m, 13.IV.2010, Zhu Jian-Qing leg. (female in cPut, female in cRou, rest in SHNU).</p></tp:treatment-sec><tp:treatment-sec sec-type="Description"><title>Description.</title><p>Body entirely black, head, pronotum, elytra and basal abdominal tergites with a blue metallic lustre. Antennae blackish brown, with club segments lighter. First two segments of maxillary palpi brownish yellow, last segment brown. Legs blackish with tibiae and tarsi slightly lighter, femora yellowish in basal third.</p><p>BL: 4.5–4.9mm; FL: 2.5–2.6 mm.</p><p>Proportions of holotype: HW: 63.5, PW: 47, PL: 53, EW: 61, EL: 67.</p><p><!--PageBreak-->Head 1.04 times as wide as elytra; interocular area gently inclined inward forming a shallow and broad concavity; punctures round, distinctly delimited, slightly larger on median area than near dorsal margins of eyes, diameter of large punctures about as wide as widest cross section of 2nd antennal segment, interstices smooth, mostly smaller than half diameter of punctures. Antennae when reflexed exceeding posterior margin of pronotum;  length of segments from base to apex: 10.0: 7.0: 17.5: 11.0: 9.0: 8.0: 8.0: 7.0: 7.0: 8.0: 10.0.</p><p>Pronotum 1.28 times as long as wide, widest slightly before middle and constricted at base; punctures round,  partially slightly confluent, distinctly larger than those on frons, interstices smooth, mostly smaller than half diameter of punctures.</p><p>Elytra nearly rectangular; punctation on average slightly coarser than that of pronotum, punctures on humeral area mostly distinctly delimited, and those on inner 2/3 portion of elytra (especially those on posterior half) obliquely confluent, interstices similar to those on pronotum.</p><p>Length of metatarsi from base to apex: 11.5: 8.5: 5.5: 3.5: 10.5.</p><p>Abdomen subcylindrical; 3rd to 6th segments with broad and densely punctate paratergites, paratergites of tergite 4 narrower than greatest width of hind tibia; 7th tergite with an apical membranous fringe; punctures on 3rd tergite as large as one eye facet, interstices smooth.</p><p>Male. Seventh sternite (<xref ref-type="fig" rid="F5">Fig. 29</xref>) with a distinct posteriomedian emargination, 8th sternite (<xref ref-type="fig" rid="F5">Fig. 30</xref>) with a broad triangular emargination posteromedially; 9th sternite (<xref ref-type="fig" rid="F5">Fig. 31</xref>) with the apicolateral portion serrate, posterior margin slightly emarginate; 10th tergite (<xref ref-type="fig" rid="F5">Fig. 32</xref>) with the posterior margin broadly rounded. Median lobe of aedeagus (<xref ref-type="fig" rid="F4">Fig. 18</xref>) with an acutely pointed and setose apex (<xref ref-type="fig" rid="F4">Fig. 19</xref>), parameres extending far beyond the apex of median lobe.</p><p>Female. Sternite 8 (<xref ref-type="fig" rid="F5">Fig. 33</xref>) pointed posteromedially; valvifer (<xref ref-type="fig" rid="F5">Fig. 34</xref>) with the posterior margin serrate; 10th tergite (<xref ref-type="fig" rid="F5">Fig. 35</xref>) with the posterior margin truncate.</p></tp:treatment-sec><tp:treatment-sec sec-type="Distribution"><title>Distribution.</title><p>China (Hainan).</p></tp:treatment-sec><tp:treatment-sec sec-type="Diagnosis"><title>Diagnosis.</title><p>The new species is similar to <italic><tp:taxon-name>Dianous tonkinensis</tp:taxon-name></italic> (Puthz, 1968) from South Asia and <italic><tp:taxon-name>Dianous lividus</tp:taxon-name></italic> (L. <xref ref-type="bibr" rid="B2">Benick, 1929</xref>) from Philippines and Indonesia. It may be distinguished from both by the coarser and less confluent punctation on pronotum and especially on elytra.</p></tp:treatment-sec><tp:treatment-sec><!--Section generated to contain objects referenced in tp:taxon-treatment.--><fig id="F1" position="float" orientation="portrait"><label>Figures 1–6.</label><caption><p>Adult habitus of <italic><tp:taxon-name>Dianous</tp:taxon-name></italic>. <bold>1, 2</bold> <italic><tp:taxon-name>Dianous tonkinensis</tp:taxon-name></italic> <bold>3, 4</bold> <italic><tp:taxon-name>Dianous fengtingae</tp:taxon-name></italic> <bold>5, 6</bold> <italic><tp:taxon-name>Dianous shan</tp:taxon-name></italic>. Scales = 1 mm.</p></caption><graphic xmlns:xlink="http://www.w3.org/1999/xlink" xlink:href="ZooKeys-111-067-g001.jpg" position="float" orientation="portrait" xlink:type="simple"/></fig><fig id="F5" position="float" orientation="portrait"><label>Figures 27–35.</label><caption><p><italic><tp:taxon-name>Dianous fengtingae</tp:taxon-name></italic>. <bold>27</bold> aedeagus <bold>28</bold> apical portion of aedeagus <bold>29</bold> 7th male sternite <bold>30</bold> 8th male sternite <bold>31</bold> 9th male sternite <bold>32</bold> 9th and 10th male tergites <bold>33</bold> 8th female sternite <bold>34</bold> valvifer <bold>35</bold> 9th and 10th female tergites. Scales = 0.25 mm (27, 29–35), scales = 0.05 mm (28).</p></caption><graphic xmlns:xlink="http://www.w3.org/1999/xlink" xlink:href="ZooKeys-111-067-g005.jpg" position="float" orientation="portrait" xlink:type="simple"/></fig><fig id="F4" position="float" orientation="portrait"><label>Figures 18–26.</label><caption><p><italic><tp:taxon-name>Dianous tonkinensis</tp:taxon-name></italic>. <bold>18</bold> aedeagus <bold>19</bold> apical portion of aedeagus <bold>20</bold> 7th male sternite <bold>21</bold> 8th male sternite <bold>22</bold> 9th male sternite <bold>23</bold> 9th and 10th male tergites <bold>24</bold> 8th female sternite <bold>25</bold> valvifer <bold>26</bold> 9th and 10th female tergites. Scales = 0.25 mm (18, 20–26), scales = 0.05 mm (19).</p></caption><graphic xmlns:xlink="http://www.w3.org/1999/xlink" xlink:href="ZooKeys-111-067-g004.jpg" position="float" orientation="portrait" xlink:type="simple"/></fig></tp:treatment-sec><ref-list><ref id="B2"><mixed-citation xmlns:xlink="http://www.w3.org/1999/xlink" xlink:type="simple"><person-group><name name-style="western"><surname>Benick</surname><given-names>L</given-names></name></person-group> (<year>1929</year>)<article-title> Die <italic>Stenus</italic>-Arten der Philippinen (Col. Staphyl.).</article-title><source>Deutsche Entomologische Zeitschrift</source><volume>1929</volume>: <fpage>33</fpage>–<lpage>64</lpage>, <fpage>81</fpage>–<lpage>112</lpage>, <fpage>241</fpage>–<lpage>277</lpage>.</mixed-citation></ref></ref-list></tp:taxon-treatment>
