# Supplementary material for: On Chinese species of Dianous group I (Coleoptera, Staphylinidae, Steninae)
Source: Zookeys. 2011 Jun 22;(111):67–85. doi: 10.3897/zookeys.111.1431 (PMC3142692; doi:10.3897/zookeys.111.1431)
Supplement: XML Treatment for Dianous shan [file zookeys.111.1431-treatment3.xml]

<!DOCTYPE tp:taxon-treatment
  PUBLIC "-//TaxonX//DTD Taxonomic Treatment Publishing DTD v0 20100105//EN" "tax-treatment-NSO.dtd">
<tp:taxon-treatment xmlns:tp="http://www.plazi.org/taxpub"><tp:treatment-meta><mixed-citation publication-type="journal"><person-group><name><surname>Tang</surname><given-names>Liang</given-names></name><name><surname>Li</surname><given-names>Li-Zhen</given-names></name><name><surname>Cao</surname><given-names>Guang-Hong</given-names></name></person-group><article-title>On Chinese species of <italic>Dianous</italic> group I (Coleoptera, Staphylinidae, Steninae)</article-title><source>Zookeys</source><day>22</day><month>6</month><year>2011</year><volume>2011</volume><issue>111</issue><fpage>67</fpage><lpage>85</lpage><pub-id pub-id-type="doi">10.3897/zookeys.111.1431</pub-id></mixed-citation></tp:treatment-meta><tp:nomenclature><tp:taxon-name>
                            <tp:taxon-name-part taxon-name-part-type="genus">Dianous</tp:taxon-name-part>
                            <tp:taxon-name-part taxon-name-part-type="species">shan</tp:taxon-name-part>
                            <object-id xmlns:xlink="http://www.w3.org/1999/xlink" xlink:type="simple">http://species-id.net/wiki/Dianous_shan</object-id>
                        </tp:taxon-name><tp:taxon-authority>Rougemont, 1981</tp:taxon-authority><tp:taxon-status xmlns:xlink="http://www.w3.org/1999/xlink" xlink:type="simple">new to China</tp:taxon-status><xref ref-type="fig" rid="F1">Figs 5, 6</xref><xref ref-type="fig" rid="F6">36–44</xref><tp:nomenclature-citation-list><tp:nomenclature-citation><tp:taxon-name>Dianous shan</tp:taxon-name><comment><xref ref-type="bibr" rid="B6">Rougemont 1981a</xref>: 328; <xref ref-type="bibr" rid="B8">1983c</xref>: 18.</comment></tp:nomenclature-citation></tp:nomenclature-citation-list></tp:nomenclature><tp:treatment-sec sec-type="Material examined"><title>Material examined.</title><p><bold>CHINA: Yunnan:</bold> male, Nabanhe N. R., Bengganglahu, 15.I.2004, Li Li-Zhen &amp; Tang Liang leg. (SHNU); female, Nabanhe N. R., Nabancun, <named-content xmlns:xlink="http://www.w3.org/1999/xlink" content-type="dwc:verbatimCoordinates" xlink:type="simple">N22°09.305, E100°41.291</named-content>, alt. 620m, 18.XI.2008, Tang Liang leg. (SHNU)</p></tp:treatment-sec><tp:treatment-sec sec-type="Distribution"><title>Distribution.</title><p>China (Yunnan), Myanmar, Thailand.<!--PageBreak--></p></tp:treatment-sec><tp:treatment-sec><!--Section generated to contain objects referenced in tp:taxon-treatment.--><fig id="F1" position="float" orientation="portrait"><label>Figures 1–6.</label><caption><p>Adult habitus of <italic><tp:taxon-name>Dianous</tp:taxon-name></italic>. <bold>1, 2</bold> <italic><tp:taxon-name>Dianous tonkinensis</tp:taxon-name></italic> <bold>3, 4</bold> <italic><tp:taxon-name>Dianous fengtingae</tp:taxon-name></italic> <bold>5, 6</bold> <italic><tp:taxon-name>Dianous shan</tp:taxon-name></italic>. Scales = 1 mm.</p></caption><graphic xmlns:xlink="http://www.w3.org/1999/xlink" xlink:href="ZooKeys-111-067-g001.jpg" position="float" orientation="portrait" xlink:type="simple"/></fig><fig id="F6" position="float" orientation="portrait"><label>Figures 36–44.</label><caption><p><italic><tp:taxon-name>Dianous shan</tp:taxon-name></italic>. <bold>36</bold> aedeagus <bold>37</bold> apical portion of aedeagus <bold>38</bold> 7th male sternite <bold>39</bold> 8th male sternite <bold>40</bold> 9th male sternite <bold>41</bold> 9th and 10th male tergites <bold>42</bold> 8th female sternite <bold>43</bold> valvifer <bold>44</bold> 9th and 10th female tergites. Scales = 0.25 mm (36, 38–44), scales = 0.05 mm (37).</p></caption><graphic xmlns:xlink="http://www.w3.org/1999/xlink" xlink:href="ZooKeys-111-067-g006.jpg" position="float" orientation="portrait" xlink:type="simple"/></fig></tp:treatment-sec><ref-list><ref id="B6"><mixed-citation xmlns:xlink="http://www.w3.org/1999/xlink" xlink:type="simple"><person-group><name name-style="western"><surname>Rougemont G-M</surname><given-names>de</given-names></name></person-group> (<year>1981a</year>)<article-title> New and little known Steninae from Burma (Coleoptera Staphylinidae).</article-title><source>Annali del Museo Civico di Storia Naturale di Genova</source><volume>83</volume>:<fpage>325</fpage>-<lpage>348</lpage>.</mixed-citation></ref><ref id="B8"><mixed-citation xmlns:xlink="http://www.w3.org/1999/xlink" xlink:type="simple"><person-group><name name-style="western"><surname>Rougemont G-M</surname><given-names>de</given-names></name></person-group> (<year>1983c</year>)<article-title> More stenine beetles from Thailand (Coleoptera, Staphylinidae).</article-title><source>Natural History Bulletin of the Siam Society</source><volume>31</volume>(<issue>1</issue>): <fpage>9</fpage>–<lpage>54</lpage>.</mixed-citation></ref></ref-list></tp:taxon-treatment>
