# Supplementary material for: On Chinese species of Dianous group I (Coleoptera, Staphylinidae, Steninae)
Source: Zookeys. 2011 Jun 22;(111):67–85. doi: 10.3897/zookeys.111.1431 (PMC3142692; doi:10.3897/zookeys.111.1431)
Supplement: XML Treatment for Dianous zhujianqingi [file zookeys.111.1431-treatment4.xml]

<!DOCTYPE tp:taxon-treatment
  PUBLIC "-//TaxonX//DTD Taxonomic Treatment Publishing DTD v0 20100105//EN" "tax-treatment-NSO.dtd">
<tp:taxon-treatment xmlns:tp="http://www.plazi.org/taxpub"><tp:treatment-meta><mixed-citation publication-type="journal"><person-group><name><surname>Tang</surname><given-names>Liang</given-names></name><name><surname>Li</surname><given-names>Li-Zhen</given-names></name><name><surname>Cao</surname><given-names>Guang-Hong</given-names></name></person-group><article-title>On Chinese species of <italic>Dianous</italic> group I (Coleoptera, Staphylinidae, Steninae)</article-title><source>Zookeys</source><day>22</day><month>6</month><year>2011</year><volume>2011</volume><issue>111</issue><fpage>67</fpage><lpage>85</lpage><pub-id pub-id-type="doi">10.3897/zookeys.111.1431</pub-id></mixed-citation></tp:treatment-meta><tp:nomenclature><tp:taxon-name>
                            <tp:taxon-name-part taxon-name-part-type="genus">Dianous</tp:taxon-name-part>
                            <tp:taxon-name-part taxon-name-part-type="species">zhujianqingi</tp:taxon-name-part>
                            <object-id xmlns:xlink="http://www.w3.org/1999/xlink" xlink:type="simple">urn:lsid:zoobank.org:act:03F6F311-0FA5-4860-A53B-1F53A74F970A</object-id>
                            <object-id xmlns:xlink="http://www.w3.org/1999/xlink" xlink:type="simple">http://species-id.net/wiki/Dianous_zhujianqingi</object-id>
                        </tp:taxon-name><tp:taxon-authority>Tang et Li</tp:taxon-authority><tp:taxon-status xmlns:xlink="http://www.w3.org/1999/xlink" xlink:type="simple">sp. n.</tp:taxon-status><xref ref-type="fig" rid="F2">Figs 7–10</xref><xref ref-type="fig" rid="F7">45–53</xref></tp:nomenclature><tp:treatment-sec sec-type="Type material"><title>Type material.</title><p><bold>Holotype. China: Jiangxi:</bold> male, glued on a card with labels as follows:“China: Jiangxi Prov., Yushan County, Mt. Sanqingshan, alt. 1000–1200m, 16.X.2010, Peng, Zhai &amp; Zhu leg.” “Holotype / <italic><tp:taxon-name>Dianous zhujianqingi</tp:taxon-name></italic> / Tang &amp; Li” [red handwritten label] (SHNU). <bold>Paratypes.</bold> 14 males and 19 females, same data as for the holotype (1 pair in cPut, 1 pair in cRou, rest in SHNU); male and female, Sanqingshan, alt. 700–1000m, 4.V.2005, Hu Jia-Yao &amp; Tang Liang leg. (SHNU); <bold>Guizhou:</bold> male and 2 females, Mt. Fanjing, 23.VII.2003, Li Li-Zhen, Hu Jia-Yao &amp; Tang Liang leg. (SHNU)</p></tp:treatment-sec><tp:treatment-sec sec-type="Description"><title>Description.</title><p>Body entirely black with a faint plumbeous lustre, elytra sometimes with brassy reflection. Antennae blackish brown. Maxillary palpi with first segment yellowish, second segment light brown and last segment brown. Legs black with a brownish tint, tibiae and tarsi slightly lighter.</p><p>BL: 3.7–4.4 mm; FL: 2.1–2.3mm.</p><p>Proportions of holotype: HW: 58.0, PW: 44.5, PL: 49.0, EW: 59.0, EL: 63.5.</p><p>Head about as wide as elytra; lateral portions of front slightly rising, medial portion concave; punctures round, distinctly delimited, slightly larger on median area than near dorsal margins of eyes, diameter of large punctures about as wide as apical cross section of 3rd antennal segment, interstices smooth, smaller than or as broad as half diameter of punctures. Antennae when reflexed extending to the posterior margin of pronotum; Length of segments from base to apex: 9.0: 6.5: 9.0: 8.0: 8.0: 5.5: 8.0: 6.0: 7.0: 6.5: 9.0.</p><p>Pronotum 1.10 times as long as wide, widest slightly before middle and constricted at base; punctures partially confluent, diameter of large punctures about as wide as apical cross section of 2nd antennal segment, interstices smooth, mostly smaller than or about as broad as half diameter of punctures.</p><p>Elytra nearly rectangular; punctation similar to that of the pronotum, punctures on humeral area mostly distinctly delimited, those on medial two thirds obliquely confluent, interstices similar to those on pronotum.</p><p>Length of metatarsi from base to apex as 18.5: 8.0: 5.5: 4.0: 11.5.</p><p>Abdomen subcylindrical; 3rd to 6th segments with broad and densely punctate paratergites, paratergites of 4th tergite as broad as greatest width of hind tibia; 7th tergite with an apical membranous fringe; punctures on 3rd tergite slightly smaller than one eye facet, interstices with very indistinct microsculpture.</p><p>Male. Seventh sternite (<xref ref-type="fig" rid="F7">Fig. 47</xref>) with a very shallow emargination posteromedially, 8th sternite (<xref ref-type="fig" rid="F7">Fig. 48</xref>) with a triangular emargination posteromedially; 9th sternite (<xref ref-type="fig" rid="F7">Fig. 49</xref>) with distinct apicolateral projections, posterior margin slightly serrate and almost straight; 10th tergite (<xref ref-type="fig" rid="F7">Fig. 50</xref>) with posterior margin broadly round. Median lobe of aedeagus (<xref ref-type="fig" rid="F7">Fig. 45</xref>) with a triangularly pointed and setose apex (<xref ref-type="fig" rid="F7">Fig. 46</xref>), a pair of distinct expulsion hooks, parameres extending far beyond the apex of median lobe.</p><p><!--PageBreak-->Female. Eighth sternite (<xref ref-type="fig" rid="F7">Fig. 51</xref>) pointed posteromedially; valvifer (<xref ref-type="fig" rid="F7">Fig. 52</xref>) with posterior margin finely serrate; 10th tergite (<xref ref-type="fig" rid="F7">Fig. 53</xref>) with the posterior margin broadly pointed.</p><fig id="F2" position="float" orientation="portrait"><label>Figures 7–12.</label><caption><p>Adult habitus of <italic><tp:taxon-name>Dianous</tp:taxon-name></italic>.<bold>7–10</bold> <italic><tp:taxon-name>Dianous zhujianqingi</tp:taxon-name></italic> <bold>11, 12</bold> <italic><tp:taxon-name>Dianous huanghaoi</tp:taxon-name></italic>. Scales = 1 mm.</p></caption><graphic xmlns:xlink="http://www.w3.org/1999/xlink" xlink:href="ZooKeys-111-067-g002.jpg" position="float" orientation="portrait" xlink:type="simple"/></fig></tp:treatment-sec><tp:treatment-sec sec-type="Distribution"><title>Distribution.</title><p>China (Jiangxi, Guizhou)</p></tp:treatment-sec><tp:treatment-sec sec-type="Variability"><title>Variability.</title><p>In a few specimens the punctation of pronotum and elytra is strongly confluent as in <xref ref-type="fig" rid="F2">Fig. 9</xref>. Two specimens show more a distinct brassy reflection on elytra and blue metallic reflection on basal tergites (<xref ref-type="fig" rid="F2">Fig. 10</xref>).</p></tp:treatment-sec><tp:treatment-sec sec-type="Diagnosis"><title>Diagnosis.</title><p>The new species slightly resembles <italic><tp:taxon-name>Dianous cyaneovirens</tp:taxon-name></italic> (Cameron, 1930) from India, Nepal, Bhutan and <italic><tp:taxon-name>Dianous bracteatus</tp:taxon-name></italic> (Champion, 1920) from India, and Nepal. From both it may be easily distinguished by the faint metallic coloration (<italic><tp:taxon-name>Dianous cyaneovirens</tp:taxon-name></italic> and <italic><tp:taxon-name>Dianous bracteatus</tp:taxon-name></italic>: strongly metallic green), and from <italic><tp:taxon-name>Dianous bracteatus</tp:taxon-name></italic> also by darker legs.<!--PageBreak--></p></tp:treatment-sec><tp:treatment-sec><!--Section generated to contain objects referenced in tp:taxon-treatment.--><fig id="F7" position="float" orientation="portrait"><label>Figures 45–53.</label><caption><p><italic><tp:taxon-name>Dianous zhujianqingi</tp:taxon-name></italic>. <bold>45</bold> aedeagus <bold>46</bold> apical portion of aedeagus <bold>47</bold> 7th male sternite <bold>48</bold> 8th male sternite <bold>49</bold> 9th male sternite <bold>50</bold> 9th and 10th male tergites <bold>51</bold> 8th female sternite <bold>52</bold> valvifer <bold>53</bold> 9th and 10th female tergites. Scales = 0.25 mm (45, 47–53), scales = 0.05 mm (46).</p></caption><graphic xmlns:xlink="http://www.w3.org/1999/xlink" xlink:href="ZooKeys-111-067-g007.jpg" position="float" orientation="portrait" xlink:type="simple"/></fig></tp:treatment-sec></tp:taxon-treatment>
