# Supplementary material for: On Chinese species of Dianous group I (Coleoptera, Staphylinidae, Steninae)
Source: Zookeys. 2011 Jun 22;(111):67–85. doi: 10.3897/zookeys.111.1431 (PMC3142692; doi:10.3897/zookeys.111.1431)
Supplement: XML Treatment for Dianous huanghaoi [file zookeys.111.1431-treatment5.xml]

<!DOCTYPE tp:taxon-treatment
  PUBLIC "-//TaxonX//DTD Taxonomic Treatment Publishing DTD v0 20100105//EN" "tax-treatment-NSO.dtd">
<tp:taxon-treatment xmlns:tp="http://www.plazi.org/taxpub"><tp:treatment-meta><mixed-citation publication-type="journal"><person-group><name><surname>Tang</surname><given-names>Liang</given-names></name><name><surname>Li</surname><given-names>Li-Zhen</given-names></name><name><surname>Cao</surname><given-names>Guang-Hong</given-names></name></person-group><article-title>On Chinese species of <italic>Dianous</italic> group I (Coleoptera, Staphylinidae, Steninae)</article-title><source>Zookeys</source><day>22</day><month>6</month><year>2011</year><volume>2011</volume><issue>111</issue><fpage>67</fpage><lpage>85</lpage><pub-id pub-id-type="doi">10.3897/zookeys.111.1431</pub-id></mixed-citation></tp:treatment-meta><tp:nomenclature><tp:taxon-name>
                            <tp:taxon-name-part taxon-name-part-type="genus">Dianous</tp:taxon-name-part>
                            <tp:taxon-name-part taxon-name-part-type="species">huanghaoi</tp:taxon-name-part>
                            <object-id xmlns:xlink="http://www.w3.org/1999/xlink" xlink:type="simple">urn:lsid:zoobank.org:act:26B88EFE-CE9D-4AE4-9B4A-959AC5225830</object-id>
                            <object-id xmlns:xlink="http://www.w3.org/1999/xlink" xlink:type="simple">http://species-id.net/wiki/Dianous_huanghaoi</object-id>
                        </tp:taxon-name><tp:taxon-authority>Tang et Li</tp:taxon-authority><tp:taxon-status xmlns:xlink="http://www.w3.org/1999/xlink" xlink:type="simple">sp. n.</tp:taxon-status><xref ref-type="fig" rid="F2">Figs 11, 12</xref><xref ref-type="fig" rid="F8">54–62</xref></tp:nomenclature><tp:treatment-sec sec-type="Type material"><title>Type material.</title><p><bold>Holotype. China: Yunnan:</bold> male, glued on a card with labels as follows:“Zhonghutiao, Hutiaoxia Coun., Yunnan Prov., 24.IV.2005, Huang Hao leg.” “Holotype / <italic><tp:taxon-name>Dianous Huanghaoi</tp:taxon-name></italic> / Tang &amp; Li” [red handwritten label] (SHNU). <bold>Paratypes.</bold> 2 males and 5 females, same data as for the holotype. (1 pair in cPut; rest in SHNU); 2 females, Yushuizhai, Lijiang, alt. 2600m, 14.IV.2003, stream moss, G. de Rougemont leg. (cRou)</p></tp:treatment-sec><tp:treatment-sec sec-type="Description"><title>Description.</title><p>Body entirely black with a faint plumbeous lustre. Antennae blackish brown, antennal club slightly lighter than preceding segments. Maxillary palpi brownish. Legs black with a brownish tint, tibiae and tarsi slightly lighter.</p><p>BL: 4.6–5.0mm; FL: 2.6–2.7mm.</p><p>Proportions of holotype: HW: 59.5, PW: 44.0, PL: 50.5, EW: 66.0, EL: 69.5.</p><p>Head 0.9 times as wide as elytra; lateral portions of frons slightly raised, median portion concave; punctures round to elliptic, distinctly delimited, slightly larger on median area than near dorsal margins of eyes, diameter of largest punctures about as wide as basal cross section of 2nd antennal segment, interstices smooth, smaller than or as broad as half diameter of punctures. Antennae when reflexed extending to the posterior margin of pronotum; Length of segments from base to apex as 9.5: 6.5: 14.5: 8.5: 7.5: 6.5: 7.0: 5.5: 6.0: 5.5: 8.0.</p><p>Pronotum 1.15 times as long as wide, widest slightly before middle and constricted at base; punctures partially confluent, similar in size to those on head, interstices similar to those on frons.</p><p>Elytra nearly rectangular; punctation similar to that of the pronotum, punctures on humeral area mostly distinctly delimited, those on posterior half of elytra strongly confluent, forming a narrowly vorticose sculpture.</p><p>Relative length of segments of hind legs from base to apex as 15.0: 8.5: 5.5: 3.5: 14.5.</p><p>Abdomen subcylindrical; 3rd to 6th segments with broad and densely punctate paratergites, paratergites on 4th segment as broad as largest width of hind tibia; 7th tergite with an apical membranous fringe; punctures on 3rd tergite distinctly smaller than eye facet, interstices smooth.</p><p>Male. Seventh sternite (<xref ref-type="fig" rid="F8">Fig. 56</xref>) with a very shallow emargination posteromedially, 8th sternite (<xref ref-type="fig" rid="F8">Fig. 57</xref>) with a broad emargination posteromedially; 9th sternite (<xref ref-type="fig" rid="F8">Fig. 58</xref>) with distinct apicolateral projections, posterior margin finely serrate and almost straight; 10th tergite (<xref ref-type="fig" rid="F8">Fig. 59</xref>) with a shallow emargination at middle of posterior margin. Median lobe of aedeagus (<xref ref-type="fig" rid="F8">Fig. 54</xref>) with a triangularly pointed and setose apex (<xref ref-type="fig" rid="F8">Fig. 55</xref>), parameres extending far beyond the apex of median lobe.</p><p>Female. Eighth sternite (<xref ref-type="fig" rid="F8">Fig. 60</xref>) with posterior margin hardly pointed at middle; valvifer (<xref ref-type="fig" rid="F8">Fig. 61</xref>) with posterior margin serrate; 10th tergite (<xref ref-type="fig" rid="F8">Fig. 62</xref>) with the posterior margin rounded.</p></tp:treatment-sec><tp:treatment-sec sec-type="Distribution"><title>Distribution.</title><p>China (Yunnan).</p></tp:treatment-sec><tp:treatment-sec sec-type="Diagnosis"><title>Diagnosis.</title><p>The new species is similar to <italic><tp:taxon-name>Dianous carinipennis</tp:taxon-name></italic> (<xref ref-type="bibr" rid="B3">Bernhauer, 1914</xref>) and <italic><tp:taxon-name>Dianous nilgiriensis</tp:taxon-name></italic> Puthz, 1995, both from India. It can be distinguished from the latter two species by the less confluent punctation on pronotum and with vorticose sculpture on posterior half of elytra.</p></tp:treatment-sec><tp:treatment-sec><!--Section generated to contain objects referenced in tp:taxon-treatment.--><fig id="F2" position="float" orientation="portrait"><label>Figures 7–12.</label><caption><p>Adult habitus of <italic><tp:taxon-name>Dianous</tp:taxon-name></italic>.<bold>7–10</bold> <italic><tp:taxon-name>Dianous zhujianqingi</tp:taxon-name></italic> <bold>11, 12</bold> <italic><tp:taxon-name>Dianous huanghaoi</tp:taxon-name></italic>. Scales = 1 mm.</p></caption><graphic xmlns:xlink="http://www.w3.org/1999/xlink" xlink:href="ZooKeys-111-067-g002.jpg" position="float" orientation="portrait" xlink:type="simple"/></fig><fig id="F8" position="float" orientation="portrait"><label>Figures 54–62.</label><caption><p><italic><tp:taxon-name>Dianous huanghaoi</tp:taxon-name></italic>. <bold>54</bold> aedeagus <bold>55</bold> apical portion of aedeagus <bold>56</bold> 7th male sternite <bold>57</bold> 8th male sternite <bold>58</bold> 9th male sternite <bold>59</bold> 9th and 10th male tergites <bold>60</bold> 8th female sternite <bold>61</bold> valvifer <bold>62</bold> 9th and 10th female tergites. Scales = 0.25 mm (54, 56–62), scales = 0.05 mm (55).</p></caption><graphic xmlns:xlink="http://www.w3.org/1999/xlink" xlink:href="ZooKeys-111-067-g008.jpg" position="float" orientation="portrait" xlink:type="simple"/></fig></tp:treatment-sec><ref-list><ref id="B3"><mixed-citation xmlns:xlink="http://www.w3.org/1999/xlink" xlink:type="simple"><person-group><name name-style="western"><surname>Bernhauer</surname><given-names>M</given-names></name></person-group> (<year>1914</year>)<article-title> Neue Staphylinen der indo-malaiischen Fauna. Verhandlungen der k. k.</article-title><source>zoologisch-botanischen Gesellschaft in Wien</source><volume>64</volume>:<fpage>76</fpage>-<lpage>109</lpage>.</mixed-citation></ref></ref-list></tp:taxon-treatment>
