# Supplementary material for: On Chinese species of Dianous group I (Coleoptera, Staphylinidae, Steninae)
Source: Zookeys. 2011 Jun 22;(111):67–85. doi: 10.3897/zookeys.111.1431 (PMC3142692; doi:10.3897/zookeys.111.1431)
Supplement: XML Treatment for Dianous viridicupreus [file zookeys.111.1431-treatment6.xml]

<!DOCTYPE tp:taxon-treatment
  PUBLIC "-//TaxonX//DTD Taxonomic Treatment Publishing DTD v0 20100105//EN" "tax-treatment-NSO.dtd">
<tp:taxon-treatment xmlns:tp="http://www.plazi.org/taxpub"><tp:treatment-meta><mixed-citation publication-type="journal"><person-group><name><surname>Tang</surname><given-names>Liang</given-names></name><name><surname>Li</surname><given-names>Li-Zhen</given-names></name><name><surname>Cao</surname><given-names>Guang-Hong</given-names></name></person-group><article-title>On Chinese species of <italic>Dianous</italic> group I (Coleoptera, Staphylinidae, Steninae)</article-title><source>Zookeys</source><day>22</day><month>6</month><year>2011</year><volume>2011</volume><issue>111</issue><fpage>67</fpage><lpage>85</lpage><pub-id pub-id-type="doi">10.3897/zookeys.111.1431</pub-id></mixed-citation></tp:treatment-meta><tp:nomenclature><tp:taxon-name>
                            <tp:taxon-name-part taxon-name-part-type="genus">Dianous</tp:taxon-name-part>
                            <tp:taxon-name-part taxon-name-part-type="species">viridicupreus</tp:taxon-name-part>
                            <object-id xmlns:xlink="http://www.w3.org/1999/xlink" xlink:type="simple">http://species-id.net/wiki/Dianous_viridicupreus</object-id>
                        </tp:taxon-name><tp:taxon-authority>Rougemont, 1985</tp:taxon-authority><tp:taxon-status xmlns:xlink="http://www.w3.org/1999/xlink" xlink:type="simple">new to China</tp:taxon-status><xref ref-type="fig" rid="F3">Figs 13, 14</xref><xref ref-type="fig" rid="F9">63–65</xref><tp:nomenclature-citation-list><tp:nomenclature-citation><tp:taxon-name>Dianous viridicupreus</tp:taxon-name><comment><xref ref-type="bibr" rid="B10">Rougemont 1985</xref>: 129; <xref ref-type="bibr" rid="B11">1987a</xref>: 49, 50</comment></tp:nomenclature-citation></tp:nomenclature-citation-list></tp:nomenclature><tp:treatment-sec sec-type="Material examined"><title>Material examined.</title><p><bold>CHINA: Xizang:</bold> 2 females, Nielamu County, Zhangmu Town, Lixin village, 27–28.VII.2010, alt. 2400–2600m, Zhu Jian-Qing leg.</p></tp:treatment-sec><tp:treatment-sec sec-type="Distribution"><title>Distribution.</title><p>China (Xizang), Nepal.</p></tp:treatment-sec><tp:treatment-sec sec-type="Diagnosis"><title>Diagnosis.</title><p>The species was originally described from Nepal and not unsurprisingly was found in China near the border.</p><fig id="F3" position="float" orientation="portrait"><label>Figures 13–17.</label><caption><p>Adult habitus of <italic><tp:taxon-name>Dianous</tp:taxon-name></italic>. <bold>13, 14</bold> <italic><tp:taxon-name>Dianous viridicupreus</tp:taxon-name></italic> <bold>15</bold> <italic><tp:taxon-name>Dianous yao</tp:taxon-name></italic> <bold>16</bold> <italic><tp:taxon-name>Dianous limitaneus</tp:taxon-name></italic> <bold>17</bold> <italic><tp:taxon-name>Dianous viriditinctus</tp:taxon-name></italic>. Scales = 1 mm.</p></caption><graphic xmlns:xlink="http://www.w3.org/1999/xlink" xlink:href="ZooKeys-111-067-g003.jpg" position="float" orientation="portrait" xlink:type="simple"/></fig></tp:treatment-sec><tp:treatment-sec><!--Section generated to contain objects referenced in tp:taxon-treatment.--><fig id="F9" position="float" orientation="portrait"><label>Figures 63–65.</label><caption><p><italic><tp:taxon-name>Dianous</tp:taxon-name></italic> viridicupreus. <bold>63</bold> 8th female sternite <bold>64</bold> valvifer <bold>65</bold> 9th and 10th female tergites. Scales = 0.25 mm.</p></caption><graphic xmlns:xlink="http://www.w3.org/1999/xlink" xlink:href="ZooKeys-111-067-g009.jpg" position="float" orientation="portrait" xlink:type="simple"/></fig></tp:treatment-sec><ref-list><ref id="B10"><mixed-citation xmlns:xlink="http://www.w3.org/1999/xlink" xlink:type="simple"><person-group><name name-style="western"><surname>Rougemont G-M</surname><given-names>de</given-names></name></person-group> (<year>1985</year>)<article-title> In the footsteps of H. G. Champion: New <italic>Dianous</italic> species from the Himalaya (Coleoptera, Staphylinidae).</article-title><source>Entomologica Basiliensia</source><volume>10</volume>:<fpage>123</fpage>-<lpage>144</lpage>.</mixed-citation></ref><ref id="B11"><mixed-citation xmlns:xlink="http://www.w3.org/1999/xlink" xlink:type="simple"><person-group><name name-style="western"><surname>Rougemont G-M</surname><given-names>de</given-names></name></person-group> (<year>1987</year>)<article-title> New <italic>Dianous</italic> species from Khandbari District, Nepal (Coleoptera, Staphylinidae).</article-title><source>Revue Suisse de Zoologie</source><volume>94</volume> (<issue>1</issue>):<fpage>49</fpage>-<lpage>53</lpage>.</mixed-citation></ref></ref-list></tp:taxon-treatment>
