# Supplementary material for: On Chinese species of Dianous group I (Coleoptera, Staphylinidae, Steninae)
Source: Zookeys. 2011 Jun 22;(111):67–85. doi: 10.3897/zookeys.111.1431 (PMC3142692; doi:10.3897/zookeys.111.1431)
Supplement: XML Treatment for Dianous yao [file zookeys.111.1431-treatment7.xml]

<!DOCTYPE tp:taxon-treatment
  PUBLIC "-//TaxonX//DTD Taxonomic Treatment Publishing DTD v0 20100105//EN" "tax-treatment-NSO.dtd">
<tp:taxon-treatment xmlns:tp="http://www.plazi.org/taxpub"><tp:treatment-meta><mixed-citation publication-type="journal"><person-group><name><surname>Tang</surname><given-names>Liang</given-names></name><name><surname>Li</surname><given-names>Li-Zhen</given-names></name><name><surname>Cao</surname><given-names>Guang-Hong</given-names></name></person-group><article-title>On Chinese species of <italic>Dianous</italic> group I (Coleoptera, Staphylinidae, Steninae)</article-title><source>Zookeys</source><day>22</day><month>6</month><year>2011</year><volume>2011</volume><issue>111</issue><fpage>67</fpage><lpage>85</lpage><pub-id pub-id-type="doi">10.3897/zookeys.111.1431</pub-id></mixed-citation></tp:treatment-meta><tp:nomenclature><tp:taxon-name>
                            <tp:taxon-name-part taxon-name-part-type="genus">Dianous</tp:taxon-name-part>
                            <tp:taxon-name-part taxon-name-part-type="species">yao</tp:taxon-name-part>
                            <object-id xmlns:xlink="http://www.w3.org/1999/xlink" xlink:type="simple">http://species-id.net/wiki/Dianous_yao</object-id>
                        </tp:taxon-name><tp:taxon-authority>Rougemont, 1981</tp:taxon-authority><xref ref-type="fig" rid="F3">Fig. 15</xref><tp:nomenclature-citation-list><tp:nomenclature-citation><tp:taxon-name>Dianous yao</tp:taxon-name><comment><xref ref-type="bibr" rid="B6">Rougemont 1981a</xref>: 330; <xref ref-type="bibr" rid="B7">1981b</xref>: 359; <xref ref-type="bibr" rid="B8">1983c</xref>: 18; <xref ref-type="bibr" rid="B17">Puthz 2000</xref>: 431, 502.</comment></tp:nomenclature-citation></tp:nomenclature-citation-list></tp:nomenclature><tp:treatment-sec sec-type="Distribution"><title>Distribution.</title><p>China (Guizhou), Myanmar, Thailand.</p></tp:treatment-sec><tp:treatment-sec sec-type="Diagnosis"><title>Diagnosis.</title><p>No Chinese material was examined by us; a photograph of a paratype (cPut) from Myanmar is provided here.</p></tp:treatment-sec><tp:treatment-sec><!--Section generated to contain objects referenced in tp:taxon-treatment.--><fig id="F3" position="float" orientation="portrait"><label>Figures 13–17.</label><caption><p>Adult habitus of <italic><tp:taxon-name>Dianous</tp:taxon-name></italic>. <bold>13, 14</bold> <italic><tp:taxon-name>Dianous viridicupreus</tp:taxon-name></italic> <bold>15</bold> <italic><tp:taxon-name>Dianous yao</tp:taxon-name></italic> <bold>16</bold> <italic><tp:taxon-name>Dianous limitaneus</tp:taxon-name></italic> <bold>17</bold> <italic><tp:taxon-name>Dianous viriditinctus</tp:taxon-name></italic>. Scales = 1 mm.</p></caption><graphic xmlns:xlink="http://www.w3.org/1999/xlink" xlink:href="ZooKeys-111-067-g003.jpg" position="float" orientation="portrait" xlink:type="simple"/></fig></tp:treatment-sec><ref-list><ref id="B6"><mixed-citation xmlns:xlink="http://www.w3.org/1999/xlink" xlink:type="simple"><person-group><name name-style="western"><surname>Rougemont G-M</surname><given-names>de</given-names></name></person-group> (<year>1981a</year>)<article-title> New and little known Steninae from Burma (Coleoptera Staphylinidae).</article-title><source>Annali del Museo Civico di Storia Naturale di Genova</source><volume>83</volume>:<fpage>325</fpage>-<lpage>348</lpage>.</mixed-citation></ref><ref id="B7"><mixed-citation xmlns:xlink="http://www.w3.org/1999/xlink" xlink:type="simple"><person-group><name name-style="western"><surname>Rougemont G-M</surname><given-names>de</given-names></name></person-group> (<year>1981b</year>)<article-title> The stenine beetles of Thailand (Coleoptera Staphylinidae).</article-title><source>Annali del Museo Civico di Storia Naturale di Genova</source><volume>83</volume>:<fpage>349</fpage>-<lpage>386</lpage>.</mixed-citation></ref><ref id="B8"><mixed-citation xmlns:xlink="http://www.w3.org/1999/xlink" xlink:type="simple"><person-group><name name-style="western"><surname>Rougemont G-M</surname><given-names>de</given-names></name></person-group> (<year>1983c</year>)<article-title> More stenine beetles from Thailand (Coleoptera, Staphylinidae).</article-title><source>Natural History Bulletin of the Siam Society</source><volume>31</volume>(<issue>1</issue>): <fpage>9</fpage>–<lpage>54</lpage>.</mixed-citation></ref><ref id="B17"><mixed-citation xmlns:xlink="http://www.w3.org/1999/xlink" xlink:type="simple"><person-group><name name-style="western"><surname>Puthz</surname><given-names>V</given-names></name></person-group> (<year>2000</year>)<article-title> The genus <italic>Dianous</italic> Leach in China (Coleoptera, Staphylinidae). 261. Contribution to the knowledge of Steninae.</article-title><source>Revue Suisse de Zoologie</source><volume>107</volume> (<issue>3</issue>):<fpage>419</fpage>-<lpage>559</lpage>.</mixed-citation></ref></ref-list></tp:taxon-treatment>
