# Supplementary material for: On Chinese species of Dianous group I (Coleoptera, Staphylinidae, Steninae)
Source: Zookeys. 2011 Jun 22;(111):67–85. doi: 10.3897/zookeys.111.1431 (PMC3142692; doi:10.3897/zookeys.111.1431)
Supplement: XML Treatment for Dianous limitaneus [file zookeys.111.1431-treatment8.xml]

<!DOCTYPE tp:taxon-treatment
  PUBLIC "-//TaxonX//DTD Taxonomic Treatment Publishing DTD v0 20100105//EN" "tax-treatment-NSO.dtd">
<tp:taxon-treatment xmlns:tp="http://www.plazi.org/taxpub"><tp:treatment-meta><mixed-citation publication-type="journal"><person-group><name><surname>Tang</surname><given-names>Liang</given-names></name><name><surname>Li</surname><given-names>Li-Zhen</given-names></name><name><surname>Cao</surname><given-names>Guang-Hong</given-names></name></person-group><article-title>On Chinese species of <italic>Dianous</italic> group I (Coleoptera, Staphylinidae, Steninae)</article-title><source>Zookeys</source><day>22</day><month>6</month><year>2011</year><volume>2011</volume><issue>111</issue><fpage>67</fpage><lpage>85</lpage><pub-id pub-id-type="doi">10.3897/zookeys.111.1431</pub-id></mixed-citation></tp:treatment-meta><tp:nomenclature><tp:taxon-name>
                            <tp:taxon-name-part taxon-name-part-type="genus">Dianous</tp:taxon-name-part>
                            <tp:taxon-name-part taxon-name-part-type="species">limitaneus</tp:taxon-name-part>
                            <object-id xmlns:xlink="http://www.w3.org/1999/xlink" xlink:type="simple">http://species-id.net/wiki/Dianous_limitaneus</object-id>
                        </tp:taxon-name><tp:taxon-authority>Puthz, 2001</tp:taxon-authority><xref ref-type="fig" rid="F3">Fig. 16</xref><tp:nomenclature-citation-list><tp:nomenclature-citation><tp:taxon-name>Dianous limitaneus</tp:taxon-name><comment><xref ref-type="bibr" rid="B18">Puthz 2001</xref>: 7.</comment></tp:nomenclature-citation></tp:nomenclature-citation-list></tp:nomenclature><tp:treatment-sec sec-type="Material examined"><title>Material examined.</title><p><bold>Holotype: CHINA: Yunnan:</bold> female, Baoshan Xian, Gongshan Mts., Lujiaba, 2400m, 10.X.1996, K. Ishii et al. leg.</p></tp:treatment-sec><tp:treatment-sec sec-type="Distribution"><title>Distribution.</title><p>China (Yunnan).</p></tp:treatment-sec><tp:treatment-sec sec-type="Diagnosis"><title>Diagnosis.</title><p>This species was only known from the female holotype, which is actually deposited in “the collection of the Laboratory of Entomology, Tokyo University of Agriculture”, not in “Shanghai Institute of Entomology, Academia Sinica” (Present<!--PageBreak--> name: Shanghai Entomology Museum, the Chinese Academy of Science) as original published paper described.</p></tp:treatment-sec><tp:treatment-sec><!--Section generated to contain objects referenced in tp:taxon-treatment.--><fig id="F3" position="float" orientation="portrait"><label>Figures 13–17.</label><caption><p>Adult habitus of <italic><tp:taxon-name>Dianous</tp:taxon-name></italic>. <bold>13, 14</bold> <italic><tp:taxon-name>Dianous viridicupreus</tp:taxon-name></italic> <bold>15</bold> <italic><tp:taxon-name>Dianous yao</tp:taxon-name></italic> <bold>16</bold> <italic><tp:taxon-name>Dianous limitaneus</tp:taxon-name></italic> <bold>17</bold> <italic><tp:taxon-name>Dianous viriditinctus</tp:taxon-name></italic>. Scales = 1 mm.</p></caption><graphic xmlns:xlink="http://www.w3.org/1999/xlink" xlink:href="ZooKeys-111-067-g003.jpg" position="float" orientation="portrait" xlink:type="simple"/></fig></tp:treatment-sec><ref-list><ref id="B18"><mixed-citation xmlns:xlink="http://www.w3.org/1999/xlink" xlink:type="simple"><person-group><name name-style="western"><surname>Puthz</surname><given-names>V</given-names></name></person-group> (<year>2001</year>)<article-title> <italic>Dianous limitaneus</italic> sp. n. aus Yunnan (Coleoptera, Staphylinidae).</article-title><source>Zeitschrift der Arbeitsgemeinschaft Österreichischer Entomologen</source><volume>53</volume>:<fpage>7</fpage>-<lpage>10</lpage>.</mixed-citation></ref></ref-list></tp:taxon-treatment>
