# Supplementary material for: On Chinese species of Dianous group I (Coleoptera, Staphylinidae, Steninae)
Source: Zookeys. 2011 Jun 22;(111):67–85. doi: 10.3897/zookeys.111.1431 (PMC3142692; doi:10.3897/zookeys.111.1431)
Supplement: XML Treatment for Dianous viriditinctus [file zookeys.111.1431-treatment9.xml]

<!DOCTYPE tp:taxon-treatment
  PUBLIC "-//TaxonX//DTD Taxonomic Treatment Publishing DTD v0 20100105//EN" "tax-treatment-NSO.dtd">
<tp:taxon-treatment xmlns:tp="http://www.plazi.org/taxpub"><tp:treatment-meta><mixed-citation publication-type="journal"><person-group><name><surname>Tang</surname><given-names>Liang</given-names></name><name><surname>Li</surname><given-names>Li-Zhen</given-names></name><name><surname>Cao</surname><given-names>Guang-Hong</given-names></name></person-group><article-title>On Chinese species of <italic>Dianous</italic> group I (Coleoptera, Staphylinidae, Steninae)</article-title><source>Zookeys</source><day>22</day><month>6</month><year>2011</year><volume>2011</volume><issue>111</issue><fpage>67</fpage><lpage>85</lpage><pub-id pub-id-type="doi">10.3897/zookeys.111.1431</pub-id></mixed-citation></tp:treatment-meta><tp:nomenclature><tp:taxon-name>
                            <tp:taxon-name-part taxon-name-part-type="genus">Dianous</tp:taxon-name-part>
                            <tp:taxon-name-part taxon-name-part-type="species">viriditinctus</tp:taxon-name-part>
                            <object-id xmlns:xlink="http://www.w3.org/1999/xlink" xlink:type="simple">http://species-id.net/wiki/Dianous_viriditinctus</object-id>
                        </tp:taxon-name><tp:taxon-authority>(Champion), 1920</tp:taxon-authority><xref ref-type="fig" rid="F3">Fig. 17</xref><tp:nomenclature-citation-list><tp:nomenclature-citation><tp:taxon-name>Stenus viriditinctus</tp:taxon-name><comment><xref ref-type="bibr" rid="B4">Cameron 1930</xref>: 335; <xref ref-type="bibr" rid="B1">Abdullah and Qadri 1968</xref>: 304</comment></tp:nomenclature-citation><!--PageBreak--><tp:nomenclature-citation><tp:taxon-name>Dianous viriditinctus</tp:taxon-name><comment>; <xref ref-type="bibr" rid="B14">Puthz 1981a</xref>: 104; <xref ref-type="bibr" rid="B10">Rougemont 1985</xref>: 127; <xref ref-type="bibr" rid="B11">Rougemont 1987</xref>: 49.</comment></tp:nomenclature-citation></tp:nomenclature-citation-list></tp:nomenclature><tp:treatment-sec sec-type="Distribution"><title>Distribution.</title><p>China (Xizang), India, Nepal, Bhutan.</p></tp:treatment-sec><tp:treatment-sec sec-type="Diagnosis"><title>Diagnosis.</title><p>No Chinese material was examined by us, and a photograph of specimen (cPut) from Nepal is provided here.</p></tp:treatment-sec><tp:treatment-sec><!--Section generated to contain objects referenced in tp:taxon-treatment.--><fig id="F3" position="float" orientation="portrait"><label>Figures 13–17.</label><caption><p>Adult habitus of <italic><tp:taxon-name>Dianous</tp:taxon-name></italic>. <bold>13, 14</bold> <italic><tp:taxon-name>Dianous viridicupreus</tp:taxon-name></italic> <bold>15</bold> <italic><tp:taxon-name>Dianous yao</tp:taxon-name></italic> <bold>16</bold> <italic><tp:taxon-name>Dianous limitaneus</tp:taxon-name></italic> <bold>17</bold> <italic><tp:taxon-name>Dianous viriditinctus</tp:taxon-name></italic>. Scales = 1 mm.</p></caption><graphic xmlns:xlink="http://www.w3.org/1999/xlink" xlink:href="ZooKeys-111-067-g003.jpg" position="float" orientation="portrait" xlink:type="simple"/></fig></tp:treatment-sec><ref-list><ref id="B4"><mixed-citation xmlns:xlink="http://www.w3.org/1999/xlink" xlink:type="simple"><person-group><name name-style="western"><surname>Cameron</surname><given-names>M</given-names></name></person-group> (<year>1930</year>)<source> The fauna of British India including Ceylon and Burma. Coleoptera. Staphylinidae. Vol. 1.</source><publisher-name>Taylor and Francis</publisher-name>, <publisher-loc>London</publisher-loc>, xvii+ <fpage>1</fpage>–<lpage>471</lpage>.</mixed-citation></ref><ref id="B1"><mixed-citation xmlns:xlink="http://www.w3.org/1999/xlink" xlink:type="simple"><person-group><name name-style="western"><surname>Abdullah</surname><given-names>M</given-names></name><name name-style="western"><surname>Qadri</surname><given-names>N-N</given-names></name></person-group> (<year>1968</year>)<article-title> The Micropeplidae and Staphylinidae (I. Steninae, Euaesthetinae and Oxyporinae), Coleoptera of Pakistan with descriptions of a new tribe, genus and three species from Karachi.</article-title><source>Pakistan Journal of Scientific and Industrial Research</source><volume>11</volume>:<fpage>303</fpage>-<lpage>312</lpage>.</mixed-citation></ref><ref id="B14"><mixed-citation xmlns:xlink="http://www.w3.org/1999/xlink" xlink:type="simple"><person-group><name name-style="western"><surname>Puthz</surname><given-names>V</given-names></name></person-group> (<year>1981a</year>)<article-title> Steninen aus Jünnan (China) und Vietnam (Coleoptera, Staphylinidae).</article-title><source>Reichenbachia</source><volume>19</volume>(<issue>1</issue>): <fpage>1</fpage>–<lpage>21</lpage>.</mixed-citation></ref><ref id="B10"><mixed-citation xmlns:xlink="http://www.w3.org/1999/xlink" xlink:type="simple"><person-group><name name-style="western"><surname>Rougemont G-M</surname><given-names>de</given-names></name></person-group> (<year>1985</year>)<article-title> In the footsteps of H. G. Champion: New <italic>Dianous</italic> species from the Himalaya (Coleoptera, Staphylinidae).</article-title><source>Entomologica Basiliensia</source><volume>10</volume>:<fpage>123</fpage>-<lpage>144</lpage>.</mixed-citation></ref><ref id="B11"><mixed-citation xmlns:xlink="http://www.w3.org/1999/xlink" xlink:type="simple"><person-group><name name-style="western"><surname>Rougemont G-M</surname><given-names>de</given-names></name></person-group> (<year>1987</year>)<article-title> New <italic>Dianous</italic> species from Khandbari District, Nepal (Coleoptera, Staphylinidae).</article-title><source>Revue Suisse de Zoologie</source><volume>94</volume> (<issue>1</issue>):<fpage>49</fpage>-<lpage>53</lpage>.</mixed-citation></ref></ref-list></tp:taxon-treatment>
